# Supplementary material for: A multiplex PCR for rapid identification of Brassica species in the triangle of U
Source: Plant Methods. 2017 Jun 15;13:49. doi: 10.1186/s13007-017-0200-8 (PMC5472915; doi:10.1186/s13007-017-0200-8)
Supplement: Supplementary file 1 — Additional file 1: Table S1. Genebank passport information and genotyping results for 120 Brassica accessions. [file 13007_2017_200_MOESM1_ESM.xlsx]

## Sheet: Brassica Accessions
Table S1 Genebank passport information and genotyping results for 120 Brassica accessions.
Molecular identification of Brassica genomes is based on SSR markers (SSR), B. napus 60K SNP array (SNP) or multiplex PCR in this study (MPCR) with DNA from pooled seeds (Pooled) or single seeds (Single).
					Genome Identification
AGG ID	AGG Name	Classification (SAMPSTAT)	Country	Taxonomy	SNP1	SSR2,3,4	MPCR - Pooled	MPCR - Single	Predicted	Actual	Misclassification	Year Regenerated	Description	Date Acquired
90033	Belinda	Advanced Cultivar	Netherlands	Brassica napus subsp. oleifera	AC	---	AC	---	B. napus	B. napus	No	2006	Current active	1987-09-24
90063	PASHA	Advanced Cultivar	United Kingdom	Brassica napus f. biennis	AC	---	AC	---	B. napus	B. napus	No	2009	Current active	1988-12-31
90070	NARC 82	Advanced Cultivar	Pakistan	Brassica napus	AC	---	AC	---	B. napus	B. napus	No	2009	Current active	1987-11-24
90071	Taparoo	Advanced Cultivar	Australia	Brassica napus	AC	---	AC	---	B. napus	B. napus	No	2007	Current active	1988-12-31
90079	OAC TRITAN	Advanced Cultivar	Canada	Brassica napus	AC	---	AC	---	B. napus	B. napus	No	2009	Current active	1988-06-08
90082	Tobin	Unknown	Canada	Brassica rapa	AA	---	AA	---	B. rapa	B. rapa	No	Original	Current active	1988-06-08
90158	CrGC 13	Unknown	Unknown	Brassica rapa	---	AC	AC	---	B. rapa	B. napus	Yes	2005	Current active	1988-12-31
90169	Hosin	Unknown	Unknown	Brassica rapa	---	AB	AB	---	B. rapa	B. juncea	Yes	2011	Current active	1988-12-31
90316	PI 183116	Traditional Cultivar/Landrace	India	Brassica juncea	---	AB	AB	---	B. juncea	B. juncea	No	2014	Current active	1988-12-31
90505	BC5 TOWER	Advanced Cultivar	Canada	Brassica napus	CB	---	ABC	AC, CB	B. napus	B. napus, B. carinata	Unresolved	2006	Current active	1988-12-31
90537	BRUTOR	Breeder's Line	Spain	Brassica napus var. napus	AC	---	AC	---	B. napus	B. napus	No	Original	Current active	1988-12-31
90539	CHIKUZEN	Advanced Cultivar	Japan	Brassica napus var. napus	AC	---	AC	---	B. napus	B. napus	No	2009	Current active	1988-12-31
90542	CHINA B	Traditional Cultivar/Landrace	China	Brassica napus	AC, CB	---	ABC	AC, CB	B. napus	B. napus, B. carinata	Unresolved	2006	Current active	1988-12-31
90553	Darmor	Advanced Cultivar	Poland	Brassica napus subsp. oleifera	AC	---	AC	---	B. napus	B. napus	No	2006	Current active	1988-12-31
90554	DIAMANT	Breeder's Line	Germany	Brassica napus var. napus	AC	---	AC	---	B. napus	B. napus	No	Original	Current active	1988-12-31
90568	FIRLBEROK	Advanced Cultivar	Czechoslovakia	Brassica napus var. napus	CB	---	CB	---	B. napus	B. carinata	Yes	2009	Current active	1988-12-31
90580	HANNA	Advanced Cultivar	Sweden	Brassica napus	AC	---	AC	---	B. napus	B. napus	No	2006	Current active	1988-12-31
90649	PREROVSKA	Advanced Cultivar	Czechoslovakia	Brassica napus var. napus	CB	---	ABC	AC, CB	B. napus	B. napus, B. carinata	Unresolved	2006	Current active	1988-12-31
90731	Westar	Advanced Cultivar	Canada	Brassica napus	AC	---	AC	---	B. napus	B. napus	No	2003	Current active	1988-12-31
90865	LINE 40	Breeder's Line	China	Brassica napus	AC	---	AC	---	B. napus	B. napus	No	2004	Current active	1988-12-31
90980	Youngsan	Advanced Cultivar	South Korea	Brassica napus	AC	---	AC	---	B. napus	B. napus	No	2009	Current active	1989-05-05
91055	BRA192/78	Unknown	Greece	Brassica nigra	---	BB	BB	---	B. nigra	B. nigra	No	2014	Current active	1992-11-11
91074	34194	Unknown	Former Soviet Union	Brassica juncea	---	AB	AB	---	B. juncea	B. juncea	No	2009	Current active	1992-11-11
91077	DENMARK	Unknown	Denmark	Brassica juncea	---	AB	AB	---	B. juncea	B. juncea	No	2011	Current active	1992-11-11
91080	34197	Unknown	Former Soviet Union	Brassica juncea	---	AB	AB	---	B. juncea	B. juncea	No	2011	Current active	1992-11-11
91082	34193	Unknown	Bulgaria	Brassica nigra	AB	AB	AB	---	B. nigra	B. juncea	Yes	Original	Current active	1992-11-11
91088	PI 131512	Unknown	Netherlands	Brassica nigra	---	BB	BB	---	B. nigra	B. nigra	No	2009	Current active	1992-11-11
91108	PI 193756	Unknown	Ethiopia	Brassica nigra	---	BB	BB	---	B. nigra	B. nigra	No	2009	Current active	1992-11-11
91128	PI 311734	Unknown	Poland	Brassica juncea	---	AB	AB	---	B. juncea	B. juncea	No	2011	Current active	1992-11-11
91135	PI 379103	Unknown	Yugoslavia	Brassica juncea	---	AB	AB	---	B. juncea	B. juncea	No	2011	Current active	1992-11-11
91148	WIR 2629	Unknown	France	Brassica juncea	---	AB	AB	---	B. juncea	B. juncea	No	2014	Current active	1992-11-11
91149	WIR 2631	Unknown	India	Brassica nigra	---	BB	BB	---	B. nigra	B. nigra	No	2011	Current active	1992-11-11
91155	WIR 2639	Unknown	Former Soviet Union	Brassica juncea	---	AB	AB	---	B. juncea	B. juncea	No	2009	Current active	1992-11-11
91200	371	Unknown	Israel	Brassica nigra	---	BB	BB	---	B. nigra	B. nigra	No	2011	Current active	1998-01-12
91210	KAROO	Advanced Cultivar	Australia	Brassica napus	AC	---	AC	---	B. napus	B. napus	No	2006	Current active	1998-01-14
91215	HYSYN 111	Advanced Cultivar	Canada	Brassica rapa	---	AA	AA	---	B. rapa	B. rapa	No	2005	Current active	1998-12-17
92060	CHIKUZEN	Advanced Cultivar	Australia	Brassica napus	AC	---	AC	---	B. napus	B. napus	No	2006	Current active	1989-06-26
92068	IB 1337	Unknown	Australia	Brassica napus	AA	---	AA	---	B. napus	B. rapa	Yes	2009	Current active	1989-06-26
92070	IB 1363	Unknown	Australia	Brassica napus	AA	---	AA	---	B. napus	B. rapa	Yes	2009	Current active	1989-06-26
92073	IB 1377	Unknown	India	Brassica rapa subsp. trilocularis	AA	---	AA	---	B. rapa	B. rapa	No	2011	Current active	1989-06-26
92077	IB 1524	Unknown	Australia	Brassica napus	AA	---	AA	---	B. napus	B. rapa	Yes	2009	Current active	1989-06-26
92085	MIDAS	Advanced Cultivar	Canada	Brassica napus	AC	---	AC	---	B. napus	B. napus	No	2006	Current active	1989-06-26
92122	NORIN 34	Breeder's Line	Japan	Brassica napus	AA	---	AA	---	B. napus	B. rapa	Yes	Original	Current active	1989-06-26
92137	KATMANDU CL6	Unknown	Nepal	Brassica rapa	---	AA	AA	---	B. rapa	B. rapa	No	Original	Current active	1989-06-26
92158	SILIGURI CL2	Unknown	India	Brassica rapa	---	AB	AB	---	B. rapa	B. juncea	Yes	Original	Current active	1989-06-26
92166	B54	Unknown	India	Brassica rapa	---	AA	AA	---	B. rapa	B. rapa	No	2011	Current active	1989-06-26
92450	RAPARA	Advanced Cultivar	Nepal	Brassica napus	AC	---	AC	---	B. napus	B. napus	No	Original	Current active	1989-06-26
92465	GULLE	Advanced Cultivar	India	Brassica napus	AC	---	AC	---	B. napus	B. napus	No	Original	Current active	1989-06-26
92467	CRESOR	Advanced Cultivar	India	Brassica napus subsp. oleifera	AC	---	AC	---	B. napus	B. napus	No	2009	Current active	1989-06-26
92607	YC-23	Unknown	India	Brassica rapa	---	AC	AC	---	B. rapa	B. napus	Yes	2005	Current active	1989-07-03
92782	BS-5	Unknown	India	Brassica rapa	---	AB	AB	---	B. rapa	B. juncea	Yes	2005	Current active	1989-07-05
92787	IB 310	Unknown	India	Brassica rapa	AA	---	AA	---	B. rapa	B. rapa	No	2011	Current active	1989-07-05
92956	Varuna	Unknown	India	Brassica rapa	AB	---	AB	---	B. rapa	B. juncea	Yes	Original	Current active	1989-07-06
92972	CSR18	Unknown	India	Brassica napus	AB	---	AB	---	B. napus	B. juncea	Yes	2004	Current active	1989-07-06
93030	ZEM2	Unknown	Australia	Brassica rapa	---	AB	AB	---	B. rapa	B. juncea	Yes	2014	Current active	1989-07-06
93550	EKLA	Advanced Cultivar	France	Brassica juncea	AB	---	AB	---	B. juncea	B. juncea	No	2009	Current active	1989-04-04
93786	Pusa bold	Advanced Cultivar	India	Brassica juncea	AB	---	AB	---	B. juncea	B. juncea	No	2007	Current active	1990-09-07
93969	BRA 926/81	Unknown	Ethiopia	Brassica carinata	CB	---	CB	---	B. carinata	B. carinata	No	Original	Current active	1991-03-06
94032	022516	Unknown	Italy	Brassica nigra	---	BB	BB	---	B. nigra	B. nigra	No	Original	Current active	1991-03-07
94121	PI 219576	Unknown	Puerto Rico	Brassica nigra	---	BB	BB	---	B. nigra	B. nigra	No	2011	Current active	1991-03-08
94135	PI 360883	Unknown	Sweden	Brassica carinata	CB	---	CB	---	B. carinata	B. carinata	No	Original	Current active	1991-03-08
94209	MRS90-008	Unknown	Mexico	Brassica nigra	BB	---	BB	---	B. nigra	B. nigra	No	Original	Current active	1991-05-14
94211	MRS90-010	Unknown	Mexico	Brassica rapa	---	AA	AA	---	B. rapa	B. rapa	No	2011	Current active	1991-05-14
94280	PI 173861	Traditional Cultivar/Landrace	India	Brassica juncea	---	AB	AB	---	B. juncea	B. juncea	No	2011	Current active	1991-05-14
94287	PI 208734	Traditional Cultivar/Landrace	Cuba	Brassica juncea	AB	---	AB	---	B. juncea	B. juncea	No	2004	Current active	1991-05-14
94402	ATR5 TW	Breeder's Line	Canada	Brassica napus	AB	---	ABC	AB, CB	B. napus	B.juncea, B. carinata	Yes	2004	Current active	1991-05-14
94482	Narendra	Advanced Cultivar	Australia	Brassica napus	AC	---	AC	---	B. napus	B. napus	No	2009	Current active	1992-03-19
94712	RAINBOW	Advanced Cultivar	Australia	Brassica napus	AC	---	AC	---	B. napus	B. napus	No	2009	Current active	1993-05-27
94713	Dunkeld	Advanced Cultivar	Australia	Brassica napus	AC	---	AC	---	B. napus	B. napus	No	2006	Current active	1993-05-27
95184	SALAT YAPONSKII	Traditional Cultivar/Landrace	Russian Federation	Brassica rapa subsp. chinensis	AA	---	AA	---	B. rapa	B. rapa	No	2009	Current active	2004-08-30
95185	Mestnaya	Traditional Cultivar/Landrace	Kazakhstan	Brassica rapa subsp. pekinensis	AA	---	AA	---	B. rapa	B. rapa	No	2009	Current active	2004-08-30
95190	K-123	Traditional Cultivar/Landrace	China	Brassica rapa subsp. pekinensis	AA	---	AA	---	B. rapa	B. rapa	No	2009	Current active	2004-08-30
95191	K-136	Traditional Cultivar/Landrace	Russian Federation	Brassica rapa subsp. pekinensis	AA	---	AA	---	B. rapa	B. rapa	No	2009	Current active	2004-08-30
95192	DUNGANSKAYA	Traditional Cultivar/Landrace	Kazakhstan	Brassica rapa subsp. pekinensis	AA	---	AA	---	B. rapa	B. rapa	No	2009	Current active	2004-08-30
95193	MIZUNA	Traditional Cultivar/Landrace	Japan	Brassica rapa subsp. nipposinica	AA	---	AA	---	B. rapa	B. rapa	No	2009	Current active	2004-08-30
95199	Senafich' (Amharic)	Traditional Cultivar/Landrace	Ethiopia	Brassica carinata	CB	---	CB	---	B. carinata	B. carinata	No	Original	Current active	2004-09-07
95206	Leielander Waasmunster	Traditional Cultivar/Landrace	Belgium	Brassica rapa	AA	---	AA	---	B. rapa	B. rapa	No	2009	Current active	2004-09-07
95214	Balady	Traditional Cultivar/Landrace	Egypt	Brassica rapa	AA	---	AA	---	B. rapa	B. rapa	No	2011	Current active	2004-09-07
95228	Laugabolsrofa	Advanced Cultivar	Iceland	Brassica napus var. napus	CB	---	ABC	AC, CB	B. napus	B. napus, B. carinata	Unresolved	2009	Inactive	2004-09-08
95233	rova, svedjerova	Traditional Cultivar/Landrace	Norway	Brassica rapa subsp. rapa	AA	---	AA	---	B. rapa	B. rapa	No	Original	Current active	2004-09-08
95251	PI 633142	Wild	Germany	Brassica nigra	---	BB	BB	---	B. nigra	B. nigra	No	Original	Current active	2004-09-07
95263	Gulle	Advanced cultivar	Sweden	Brassica napus var. napus	AC	---	AC	---	B. napus	B. napus	No	2009	Current active	2005-05-18
95270	Alku	Advanced cultivar	Finland	Brassica napus var. napus	AC	---	AC	---	B. napus	B. napus	No	2009	Current active	2005-05-18
95275	Baltia	Advanced cultivar	Former Soviet Union	Brassica napus	CB	---	CB	---	B. napus	B. carinata	Yes	2010	Current active	2005-05-18
95292	Somali Sarisa	Breeder's Line	Bangladesh	Brassica rapa	AA	---	AA	---	B. rapa	B. rapa	No	2011	Current active	2005-05-18
95321	FIDO	Advanced cultivar	United Kingdom	Brassica napus f. biennis	AC	---	AC	---	B. napus	B. napus	No	2005	Current active	2005-05-18
95345	NOZAKI EARLY	Advanced Cultivar	Japan	Brassica rapa subsp. pekinensis	---	AA	AA	---	B. rapa	B. rapa	No	2009	Current active	2005-05-18
95389	Askari	Advanced cultivar	Germany	Brassica napus var. napus	CB	---	ABC	AC, CB	B. napus	B. napus, B. carinata	Unresolved	2009	Current active	2005-05-18
95406	Kubanskij	Advanced cultivar	Former Soviet Union	Brassica napus f. biennis	AC	---	AC	---	B. napus	B. napus	No	2009	Current active	2005-05-18
95472	K 8137	Traditional Cultivar/Landrace	Italy	Brassica napus	AC	---	AC	---	B. napus	B. napus	No	2009	Current active	2005-05-18
95558	Tornado TT	Advanced cultivar	Australia	Brassica napus	CB	---	ABC	AC, CB	B. napus	B. napus, B. carinata	Unresolved	2008	Current active	2005-05-19
95582	ATR-BanjoTT	Advanced Cultivar	Australia	Brassica napus	AC	---	AC	---	B. napus	B. napus	No	Original	Current active	2006-11-27
95583	ATR-Summitt	Advanced Cultivar	Australia	Brassica napus	AC	---	AC	---	B. napus	B. napus	No	Original	Current active	2006-11-27
95586	BravoTT	Advanced cultivar	Australia	Brassica napus	AC	---	AC	---	B. napus	B. napus	No	Original	Current active	2006-11-28
95673	RH30	Unknown	India	Brassica juncea	AB	AB	AB	---	B. juncea	B. juncea	No	2011	Current active	2008-10-24
95674	Rohini	Unknown	India	Brassica juncea	AB	AB	AB	---	B. juncea	B. juncea	No	2011	Current active	2008-10-24
95717	Tarcoola	Advanced cultivar	Australia	Brassica napus	AC	---	AC	---	B. napus	B. napus	No	Original	Current active	2008-08-22
95718	AV-Garnet	Advanced Cultivar	Australia	Brassica napus	AC	---	AC	---	B. napus	B. napus	No	Original	Current active	2008-08-22
95770	Granulo	Advanced Cultivar	Poland	Brassica napus f. biennis	AC	---	AC	---	B. napus	B. napus	No	2011	Current active	2010-08-11
95847	Taisetsu	Advanced Cultivar	Japan	Brassica napus f. biennis	AC	---	AC	---	B. napus	B. napus	No	2011	Current active	2010-08-11
95940	Liberator	Advanced Cultivar	Germany	Brassica napus f. beinnis	AC	---	AC	---	B. napus	B. napus	No	2011	Current active	2010-08-11
95966	---	Unknown	Germany	Brassica oleracea var. sabellica	CC	---	CC	---	B. oleracea	B. oleracea	No	2011	Current active	2010-10-07
95981	Bloemendaalse Gele	Advanced Cultivar	Netherlands	Brassica oleracea var. sabauda	CC	---	CC	---	B. oleracea	B. oleracea	No	Original	Current active	2010-10-07
95993	Tronchuda Portuguese	Advanced cultivar	Portugal	Brassica oleracea var. costata	CC	---	CC	---	B. oleracea	B. oleracea	No	Original	Current active	2010-10-07
96186	AI JIAO HOU JIA JIE CAI	Unknown	China	Brassica juncea	AB	---	AB	---	B. juncea	B. juncea	No	2012	Current active	2012-02-15
96189	NAN PING DA KE YE XUE LI HONG	Unknown	China	Brassica juncea	AB	---	AB	---	B. juncea	B. juncea	No	2012	Current active	2012-02-15
96194	WU PING DA BING JIE	Unknown	China	Brassica juncea	AB	---	AB	---	B. juncea	B. juncea	No	2012	Current active	2012-02-15
96198	WU FENG BAI MAI JIE	Unknown	China	Brassica juncea	AB	---	AB	---	B. juncea	B. juncea	No	2012	Current active	2012-02-15
96199	YONG AN ZI YE JIE	Unknown	China	Brassica juncea	AB	---	AB	---	B. juncea	B. juncea	No	2012	Current active	2012-02-15
96200	JIU TOU NIAO JIE CAI	Unknown	China	Brassica juncea	AB	---	AB	---	B. juncea	B. juncea	No	2012	Current active	2012-02-15
96201	WU DU JIE CAI	Unknown	China	Brassica juncea	AB	---	AB	---	B. juncea	B. juncea	No	2012	Current active	2012-02-15
96206	BA JIANG KUO BING JIE CAI	Unknown	China	Brassica juncea	AB	---	AB	---	B. juncea	B. juncea	No	2012	Current active	2012-02-15
96208	BAO XIN JIE	Unknown	China	Brassica juncea	AB	---	AB	---	B. juncea	B. juncea	No	2012	Current active	2012-02-15
96209	BIAN GENG NAN FENG JIE	Unknown	China	Brassica juncea	AB	---	AB	---	B. juncea	B. juncea	No	2012	Current active	2012-02-15
96212	JI ZHOU YE QING CAI	Unknown	China	Brassica juncea	AB	---	AB	---	B. juncea	B. juncea	No	2012	Current active	2012-02-15
96213	CHANG BING QING	Unknown	China	Brassica juncea	AB	---	AB	---	B. juncea	B. juncea	No	2012	Current active	2012-02-15
96214	DA YE QING CAI	Unknown	China	Brassica juncea	AB	---	AB	---	B. juncea	B. juncea	No	2012	Current active	2012-02-15
96216	WA PIAN QING CAI	Unknown	China	Brassica juncea	AB	---	AB	---	B. juncea	B. juncea	No	2012	Current active	2012-02-15
96218	QIN YANG XUE LI HONG	Unknown	China	Brassica juncea	AB	---	AB	---	B. juncea	B. juncea	No	2012	Current active	2012-02-15
96220	YU XIAN CHUN BU LAO	Unknown	China	Brassica juncea	AB	---	AB	---	B. juncea	B. juncea	No	2012	Current active	2012-02-15
References
1. Mason AS, Zhang J, Tollenaere R, Vasquez Teuber P, Dalton-Morgan J, Hu L, et al. High-throughput genotyping for species identification and diversity assessment in germplasm collections. Mol Ecol Resour. 2015;15:1091-101.
2. Annisa, Chen S, Cowling WA. Global genetic diversity in oilseed Brassica rapa. Crop Pasture Sci. 2013;64:993-1007.
3. Chen S, Wan Z, Nelson MN, Chauhan JS, Redden R, Burton WA, et al. Evidence from genome-wide simple sequence repeat markers for a polyphyletic origin and secondary centers of genetic diversity of Brassica juncea in China and India. J Hered. 2013;104:416-427.
4. Pradhan A, Nelson MN, Plummer JA, Cowling WA, Yan G. Characterization of Brassica nigra collections using simple sequence repeat markers reveals distinct groups associated with geographical location, and frequent mislabelling of species identity. Genome. 2010;54:50-63.
